# Supplementary material for: Benzene-1,3-diacetic acid
Source: Acta Crystallogr Sect E Struct Rep Online. 2008 Aug 6;64(Pt 9):o1719. doi: 10.1107/S160053680802504X (PMC2960595; doi:10.1107/S160053680802504X)
Supplement: Supplementary file 2 [file e-64-o1719-Isup2.hkl]

#
# h,k,l, Fc-squared, Fo-squared, sigma(Fo-squared) and status flag
#
data_I
_shelx_title ' p376m in P2(1)2(1)2(1)'
_shelx_refln_list_code          4
_shelx_F_calc_maximum       96.31
_exptl_crystal_F_000       408.00
_reflns_d_resolution_high  0.8085
 
loop_
 _symmetry_equiv_pos_as_xyz
 'x, y, z'
 '-x+1/2, -y, z+1/2'
 'x+1/2, -y+1/2, -z'
 '-x, y+1/2, -z+1/2'
 
_cell_length_a     4.9506
_cell_length_b    10.0840
_cell_length_c    18.5756
_cell_angle_alpha  90.000
_cell_angle_beta   90.000
_cell_angle_gamma  90.000
 
_shelx_F_squared_multiplier     1.000
 
loop_
 _refln_index_h
 _refln_index_k
 _refln_index_l
 _refln_F_squared_calc
 _refln_F_squared_meas
 _refln_F_squared_sigma
 _refln_observed_status
   2   0   0     1760.72     1768.11     20.81 o
   4   0   0       15.38       19.19      2.96 o
   1   1   0      244.64      243.38      1.87 o
   2   1   0      403.18      430.22      3.98 o
   3   1   0      138.81      141.60      2.93 o
   4   1   0        4.86        5.59      0.64 o
   5   1   0       48.94       51.13      2.05 o
   6   1   0        0.49        1.30      1.33 o
   0   2   0      161.48      145.57      4.62 o
   1   2   0      982.83     1156.51      6.94 o
   2   2   0      740.91      835.68      5.04 o
   3   2   0      106.25       92.45      1.69 o
   4   2   0       33.24       36.98      3.05 o
   5   2   0       15.27       12.72      1.32 o
   6   2   0        3.07        4.86      0.94 o
   1   3   0     3548.87     3901.68     20.93 o
   2   3   0      172.49      164.41      2.33 o
   3   3   0       31.58       29.82      0.91 o
   4   3   0        1.64        0.71      0.97 o
   5   3   0       12.82       12.15      2.15 o
   0   4   0       15.49       16.92      1.25 o
   1   4   0      199.03      215.69      2.21 o
   2   4   0      437.39      458.88      3.85 o
   3   4   0        4.09        4.42      0.77 o
   4   4   0        2.77        2.20      0.95 o
   5   4   0       28.13       24.41      1.91 o
   1   5   0      114.05      106.06      2.73 o
   2   5   0        1.88        1.99      0.55 o
   3   5   0        7.06        7.05      0.99 o
   4   5   0       42.39       39.35      2.54 o
   5   5   0        6.89        6.79      1.12 o
   0   6   0       20.28       21.64      1.25 o
   1   6   0       50.91       58.14      1.79 o
   2   6   0      103.88      110.39      2.69 o
   3   6   0       85.11       71.73      2.49 o
   4   6   0        4.59        7.98      1.16 o
   5   6   0        0.15        0.07      0.64 o
   1   7   0      149.99      137.92      2.97 o
   2   7   0      150.31      132.07      3.13 o
   3   7   0       56.61       53.47      2.20 o
   4   7   0       13.52       15.57      1.63 o
   5   7   0        1.54        2.81      1.30 o
   0   8   0        6.96        4.15      1.62 o
   1   8   0        6.74        7.35      1.05 o
   2   8   0       86.41       85.55      2.69 o
   3   8   0        2.56        1.11      0.68 o
   4   8   0        0.38       -0.58      0.58 o
   1   9   0       67.15       69.57      2.39 o
   2   9   0       38.28       31.83      1.88 o
   3   9   0        7.39        8.26      1.68 o
   4   9   0        1.82        3.93      1.32 o
   0  10   0      149.40      142.37      6.47 o
   1  10   0       99.82       91.09      7.37 o
   2  10   0       49.11       50.82      2.36 o
   3  10   0       10.55        8.75      1.28 o
   1  11   0       32.09       31.82      2.69 o
   2  11   0        0.21       -0.80      1.11 o
   0  12   0        1.05        3.01      1.66 o
   1  12   0        3.71        4.74      2.91 o
   1   0   1      937.77      996.17      6.53 o
   2   0   1        8.63        8.86      0.63 o
   3   0   1       58.51       60.34      1.64 o
   4   0   1       16.20       16.04      0.96 o
   5   0   1       12.88       14.13      1.18 o
   6   0   1        0.09        1.58      1.10 o
   0   1   1       33.19       32.46      0.36 o
   1   1   1      221.64      247.90      1.43 o
   2   1   1      107.11       97.90      1.32 o
   3   1   1       16.38       15.60      0.63 o
   4   1   1        7.15        6.54      0.50 o
   5   1   1       12.28       12.24      0.92 o
   6   1   1        9.78        8.66      1.72 o
   0   2   1       25.55       19.57      0.52 o
   1   2   1       64.24       63.98      0.67 o
   2   2   1       74.51       73.78      0.79 o
   3   2   1       68.46       68.37      1.03 o
   4   2   1       19.26       23.17      1.18 o
   5   2   1        6.06        6.09      0.72 o
   6   2   1        6.38        8.81      0.92 o
   0   3   1     1335.74     1450.81      8.39 o
   1   3   1     1784.06     2005.40      9.63 o
   2   3   1      221.18      227.04      1.58 o
   3   3   1       96.14       92.95      1.95 o
   4   3   1       31.84       37.09      1.38 o
   5   3   1        4.69        7.87      0.81 o
   0   4   1     3457.16     3791.89     33.00 o
   1   4   1      782.37      835.91      4.47 o
   2   4   1      142.35      132.30      2.16 o
   3   4   1      112.27      108.07      1.94 o
   4   4   1       25.48       29.12      1.52 o
   5   4   1       36.97       38.93      1.77 o
   0   5   1       96.05      115.15      1.79 o
   1   5   1        6.17        5.04      0.31 o
   2   5   1      165.81      155.96      2.16 o
   3   5   1      150.62      143.41      2.33 o
   4   5   1      106.87      108.18      3.16 o
   5   5   1        9.91       11.30      1.18 o
   0   6   1       45.09       46.75      1.25 o
   1   6   1       43.79       40.65      0.91 o
   2   6   1      120.24      113.33      1.94 o
   3   6   1      165.97      146.56      2.91 o
   4   6   1       18.81       19.21      1.29 o
   5   6   1        8.54        8.92      1.12 o
   0   7   1       40.20       41.43      1.29 o
   1   7   1       63.05       60.08      1.40 o
   2   7   1       63.34       60.08      1.51 o
   3   7   1       21.07       20.20      1.14 o
   4   7   1        3.79        3.17      0.69 o
   5   7   1        6.03        6.70      1.10 o
   0   8   1       13.50       13.38      1.62 o
   1   8   1       35.56       31.82      1.16 o
   2   8   1        8.04        6.85      0.77 o
   3   8   1        5.79        5.70      0.73 o
   4   8   1        5.13        5.66      0.69 o
   0   9   1       38.66       35.61      2.99 o
   1   9   1       26.80       29.08      1.27 o
   2   9   1        3.03        1.92      0.55 o
   3   9   1       12.20       10.33      0.97 o
   4   9   1        4.41        6.70      0.74 o
   0  10   1       66.08       61.72      3.67 o
   1  10   1        4.79        2.65      0.82 o
   2  10   1       32.07       28.28      1.43 o
   3  10   1       22.43       25.43      1.57 o
   0  11   1       56.91       61.91      3.33 o
   1  11   1       25.00       25.48      1.74 o
   2  11   1       10.83       12.91      1.34 o
   0  12   1       36.82       40.33      4.14 o
   1  12   1       17.64       21.06      1.98 o
   0   0   2      116.45       95.12      1.35 o
   1   0   2     5474.34     5897.39     35.04 o
   2   0   2      104.15       92.69      1.72 o
   3   0   2       50.23       39.40      2.05 o
   4   0   2       16.81       15.22      1.11 o
   5   0   2        9.33        9.38      1.09 o
   0   1   2        7.17        5.22      0.24 o
   1   1   2     6860.62     7202.91     27.25 o
   2   1   2      718.54      733.17      3.92 o
   3   1   2      475.19      494.26      3.97 o
   4   1   2       71.57       67.01      1.21 o
   5   1   2       15.94       20.91      1.60 o
   6   1   2        1.49        2.32      2.87 o
   0   2   2      529.21      530.13      2.76 o
   1   2   2     1553.91     1727.55      6.84 o
   2   2   2      257.28      259.94      1.79 o
   3   2   2      449.90      466.82      3.08 o
   4   2   2       25.70       20.95      1.10 o
   5   2   2        9.80        9.76      1.16 o
   6   2   2       18.19       18.57      1.21 o
   0   3   2      202.28      215.25      1.62 o
   1   3   2      844.09      894.35      6.35 o
   2   3   2      790.03      891.01      4.11 o
   3   3   2       35.88       32.03      0.83 o
   4   3   2       31.49       30.57      1.32 o
   5   3   2        4.70        6.49      0.84 o
   1   4   2      138.32      135.94      1.20 o
   2   4   2      151.29      165.04      1.47 o
   3   4   2       86.88       78.25      1.79 o
   4   4   2       28.77       28.90      1.36 o
   5   4   2        9.94       12.87      1.15 o
   0   5   2       47.52       48.85      1.19 o
   1   5   2      176.77      198.51      1.92 o
   2   5   2       85.70       84.65      1.58 o
   3   5   2      122.27      114.72      2.65 o
   4   5   2        0.63        1.24      0.62 o
   5   5   2        1.77        1.56      0.71 o
   0   6   2      269.21      275.69      4.21 o
   1   6   2       48.15       41.92      0.96 o
   2   6   2      150.10      141.78      2.17 o
   3   6   2       10.30       12.90      1.01 o
   4   6   2       13.13       13.48      0.96 o
   5   6   2        4.52        5.21      0.74 o
   0   7   2      295.06      295.03      3.51 o
   1   7   2       31.93       30.72      1.05 o
   2   7   2       18.57       16.52      1.07 o
   3   7   2       19.19       18.72      1.19 o
   4   7   2       16.18       22.03      1.22 o
   5   7   2        7.60        6.66      0.78 o
   0   8   2       11.00       13.33      1.17 o
   1   8   2       20.67       23.81      1.07 o
   2   8   2       69.12       62.10      1.63 o
   3   8   2       41.89       34.69      1.57 o
   4   8   2        7.14        9.31      0.84 o
   0   9   2      119.86      117.44      3.90 o
   1   9   2      297.49      289.37      3.90 o
   2   9   2        7.13        8.15      0.88 o
   3   9   2       15.80       15.69      1.04 o
   4   9   2        7.97        8.78      0.81 o
   0  10   2       13.00       14.99      2.86 o
   1  10   2        0.31        1.35      0.80 o
   2  10   2       10.71       10.93      0.88 o
   3  10   2       16.46       21.47      1.30 o
   0  11   2        1.38        3.13      1.35 o
   1  11   2       39.58       39.90      2.00 o
   2  11   2       16.16       15.88      1.55 o
   0  12   2        0.06        2.73      2.12 o
   1  12   2        9.64        8.30      1.25 o
   1   0   3      220.90      263.81      2.24 o
   2   0   3       47.88       40.84      1.16 o
   3   0   3      160.14      149.19      2.67 o
   4   0   3       57.66       55.26      1.83 o
   5   0   3       13.14       16.26      1.62 o
   0   1   3       16.25       19.77      0.40 o
   1   1   3     2696.79     2982.04     10.38 o
   2   1   3      141.68      148.42      1.46 o
   3   1   3      117.53      118.91      1.55 o
   4   1   3       24.11       22.02      0.84 o
   5   1   3       26.88       23.60      1.60 o
   0   2   3     1172.36     1347.07      6.08 o
   1   2   3      376.49      386.54      1.88 o
   2   2   3      241.10      252.36      1.72 o
   3   2   3       52.81       51.06      0.97 o
   4   2   3       67.78       60.22      1.30 o
   5   2   3       15.02       19.10      1.23 o
   0   3   3     1312.86     1456.88      6.74 o
   1   3   3     1422.95     1411.24      5.28 o
   2   3   3      658.46      712.72      4.12 o
   3   3   3      103.00      100.60      1.47 o
   4   3   3       58.58       65.29      1.77 o
   5   3   3        7.68        9.54      0.95 o
   0   4   3      841.63      935.17      4.91 o
   1   4   3       16.24       16.97      0.47 o
   2   4   3      500.07      554.30      3.25 o
   3   4   3       23.57       22.58      0.92 o
   4   4   3       83.08       86.22      3.60 o
   5   4   3       16.13       18.76      1.42 o
   0   5   3     1016.77     1128.50      5.94 o
   1   5   3      114.78      122.44      1.40 o
   2   5   3       31.58       28.06      0.75 o
   3   5   3       52.59       45.57      1.24 o
   4   5   3       53.88       51.61      1.72 o
   5   5   3        2.92        3.10      0.75 o
   0   6   3       22.95       18.95      0.68 o
   1   6   3      407.74      401.94      2.92 o
   2   6   3       12.49       12.38      0.74 o
   3   6   3       25.75       22.35      1.04 o
   4   6   3        4.71        3.63      0.60 o
   5   6   3        7.78        8.56      0.95 o
   0   7   3        6.89        8.77      0.57 o
   1   7   3       98.38       91.65      1.54 o
   2   7   3       16.88       17.74      0.91 o
   3   7   3       90.44       76.93      1.70 o
   4   7   3        2.10        1.91      0.53 o
   5   7   3        0.55        0.71      1.71 o
   0   8   3      188.11      176.95      3.46 o
   1   8   3      198.24      182.29      2.33 o
   2   8   3       10.73       12.44      0.87 o
   3   8   3        2.46        3.13      0.54 o
   4   8   3        2.05        1.89      0.55 o
   0   9   3       48.32       44.86      2.51 o
   1   9   3       35.86       34.73      1.79 o
   2   9   3       46.89       39.76      1.25 o
   3   9   3        6.84        8.30      0.80 o
   4   9   3        1.58        2.56      0.55 o
   0  10   3       73.30       82.71      3.50 o
   1  10   3       12.40       14.88      1.36 o
   2  10   3        3.03        3.81      0.62 o
   3  10   3        2.14        2.32      0.86 o
   0  11   3        4.72        5.31      1.64 o
   1  11   3       12.24       13.95      1.66 o
   2  11   3       19.44       19.39      1.80 o
   0  12   3        5.50        8.30      1.49 o
   1  12   3        7.63        9.52      1.11 o
   0   0   4     9276.33     9351.50     72.01 o
   1   0   4      225.05      205.96      1.88 o
   2   0   4      284.64      257.75      2.74 o
   3   0   4       45.00       41.15      1.78 o
   4   0   4       13.14       16.03      1.18 o
   5   0   4        0.08       -0.55      1.68 o
   0   1   4     7229.89     7321.37     44.14 o
   1   1   4      998.40     1048.77      4.01 o
   2   1   4      204.18      185.80      1.70 o
   3   1   4       82.19       85.75      1.23 o
   4   1   4        3.83        5.17      0.49 o
   5   1   4       55.40       57.09      1.91 o
   6   1   4        1.61        5.24      1.06 o
   0   2   4      567.70      650.85      3.83 o
   1   2   4        6.97       10.62      0.31 o
   2   2   4       81.35       79.23      0.97 o
   3   2   4       22.04       26.79      0.72 o
   4   2   4      117.59      116.55      1.85 o
   5   2   4        6.59        7.14      0.81 o
   0   3   4      121.79      104.98      1.12 o
   1   3   4      553.09      619.80      2.64 o
   2   3   4      357.35      367.14      2.17 o
   3   3   4       10.03       11.11      0.64 o
   4   3   4       16.36       14.65      1.04 o
   5   3   4       17.70       14.95      1.18 o
   1   4   4     1171.27     1239.35      5.43 o
   2   4   4      219.96      222.51      1.81 o
   3   4   4      123.77      119.83      1.88 o
   4   4   4       40.74       38.60      1.72 o
   5   4   4        1.09        2.41      0.63 o
   1   5   4      251.70      246.60      1.77 o
   2   5   4       64.37       63.18      1.37 o
   3   5   4       43.36       39.61      1.29 o
   4   5   4       75.64       63.93      1.88 o
   5   5   4       12.74       13.28      1.12 o
   0   6   4      426.85      443.17      3.27 o
   1   6   4      228.78      233.65      2.16 o
   2   6   4      160.11      162.45      2.13 o
   3   6   4       99.46       90.19      1.77 o
   4   6   4       41.60       41.35      1.41 o
   5   6   4        1.56        0.58      0.45 o
   0   7   4      130.00      134.92      1.76 o
   1   7   4        1.15        0.69      0.36 o
   2   7   4       56.99       52.57      1.30 o
   3   7   4       21.97       22.69      1.09 o
   4   7   4       16.21       16.67      1.17 o
   0   8   4       20.61       22.51      1.48 o
   1   8   4       34.94       37.15      1.12 o
   2   8   4       39.22       39.55      1.22 o
   3   8   4       12.88       11.08      0.85 o
   4   8   4       18.17       18.92      1.32 o
   0   9   4        2.30        2.73      1.04 o
   1   9   4      107.19      106.21      2.35 o
   2   9   4       24.47       22.82      1.12 o
   3   9   4       14.11       12.35      1.03 o
   4   9   4        4.27        8.41      0.85 o
   0  10   4      111.80       96.51      8.64 o
   1  10   4        0.26        1.25      0.77 o
   2  10   4       26.69       26.59      1.25 o
   3  10   4        2.73        3.08      0.58 o
   0  11   4        0.13        2.21      0.98 o
   1  11   4        7.32        7.75      1.11 o
   2  11   4        3.80        5.71      0.84 o
   0  12   4       24.54       33.19      2.77 o
   1  12   4        5.17        7.05      0.94 o
   1   0   5       48.02       48.64      0.81 o
   2   0   5        3.22        2.48      0.48 o
   3   0   5        9.57        9.94      0.85 o
   4   0   5        5.06        4.54      0.61 o
   5   0   5        5.26        5.51      1.11 o
   0   1   5     4359.15     4710.04     22.40 o
   1   1   5     1184.12     1242.84      5.32 o
   2   1   5       54.74       60.78      0.99 o
   3   1   5       29.74       32.20      0.84 o
   4   1   5       25.33       24.06      0.88 o
   5   1   5       59.93       58.57      1.91 o
   0   2   5      251.01      243.98      1.98 o
   1   2   5     1157.64     1218.48      4.71 o
   2   2   5       19.90       19.44      0.53 o
   3   2   5       55.55       48.25      1.26 o
   4   2   5       57.33       56.66      1.31 o
   5   2   5        3.74        4.75      1.29 o
   1   3   5      356.24      401.21      1.94 o
   2   3   5       66.86       66.61      0.86 o
   3   3   5       41.12       40.25      0.97 o
   4   3   5        0.07       -0.23      0.38 o
   5   3   5        5.93        5.78      0.92 o
   0   4   5      194.18      202.71      1.82 o
   1   4   5       21.92       15.93      0.42 o
   2   4   5      696.51      709.33      3.81 o
   3   4   5       52.72       53.12      1.12 o
   4   4   5       22.89       23.25      1.29 o
   5   4   5        3.97        6.08      0.95 o
   0   5   5      558.26      579.23      3.74 o
   1   5   5        5.17        6.60      0.32 o
   2   5   5        5.16        7.19      0.49 o
   3   5   5      316.62      285.79      3.08 o
   4   5   5        4.05        5.10      0.75 o
   5   5   5        5.07        6.96      0.86 o
   0   6   5       30.02       33.44      0.86 o
   1   6   5        3.84        3.73      0.38 o
   2   6   5      192.86      194.62      2.36 o
   3   6   5        9.24        9.12      0.76 o
   4   6   5        3.80        4.63      0.72 o
   5   6   5        4.77        6.15      0.74 o
   0   7   5      223.16      219.55      3.06 o
   1   7   5       39.70       38.67      0.99 o
   2   7   5      138.19      129.33      2.02 o
   3   7   5       17.81       18.08      1.02 o
   4   7   5        5.75        5.88      0.80 o
   0   8   5       32.19       33.06      1.66 o
   1   8   5      121.89      116.12      1.73 o
   2   8   5       45.51       39.96      1.22 o
   3   8   5       15.80       13.24      0.94 o
   4   8   5       14.89       16.63      1.20 o
   0   9   5        0.38        0.98      0.92 o
   1   9   5       16.26       13.96      1.09 o
   2   9   5       22.02       22.44      1.22 o
   3   9   5        2.18        3.85      0.68 o
   4   9   5       14.33       17.74      1.21 o
   0  10   5        0.03        0.49      1.05 o
   1  10   5        2.94        2.24      0.69 o
   2  10   5       13.72       12.05      1.15 o
   3  10   5       14.94       14.88      1.19 o
   0  11   5       10.54       13.55      1.87 o
   1  11   5        1.07        0.31      0.93 o
   2  11   5        7.61        7.64      0.93 o
   1  12   5       13.85       14.61      1.36 o
   0   0   6     1706.50     1699.01     24.44 o
   1   0   6       40.40       38.82      1.11 o
   2   0   6      637.96      667.20      5.09 o
   3   0   6        1.99        3.37      0.55 o
   4   0   6       21.35       23.53      1.22 o
   5   0   6        7.64        8.97      1.25 o
   0   1   6       30.70       34.60      0.63 o
   1   1   6       53.66       57.07      0.78 o
   2   1   6      304.32      317.77      2.28 o
   3   1   6       11.95       13.89      0.61 o
   4   1   6       11.23       12.24      0.75 o
   5   1   6        1.63        3.08      0.54 o
   0   2   6     1133.47     1127.39      8.29 o
   1   2   6     1763.52     1826.57      6.39 o
   2   2   6      131.55      136.46      1.31 o
   3   2   6      161.20      161.04      1.79 o
   4   2   6       76.11       65.82      1.42 o
   5   2   6       10.06       13.63      1.19 o
   0   3   6      120.60      117.18      1.46 o
   1   3   6      382.70      411.75      2.03 o
   2   3   6      314.57      306.60      1.97 o
   3   3   6        0.32        0.32      0.28 o
   4   3   6       15.72       14.60      1.02 o
   5   3   6       35.61       34.14      1.78 o
   0   4   6      123.77      124.83      1.62 o
   1   4   6      325.84      331.63      1.94 o
   2   4   6       13.28       16.33      0.56 o
   3   4   6        0.66        0.15      0.29 o
   4   4   6        0.01       -0.16      0.50 o
   5   4   6        5.57        6.60      0.94 o
   0   5   6      677.84      663.03      4.72 o
   1   5   6      157.61      139.48      1.22 o
   2   5   6      164.66      170.55      1.81 o
   3   5   6      330.31      303.77      3.19 o
   4   5   6       44.17       43.31      1.57 o
   5   5   6        5.67        7.20      1.33 o
   0   6   6       95.60      104.62      1.48 o
   1   6   6        3.34        2.96      0.37 o
   2   6   6       31.45       35.47      1.00 o
   3   6   6       46.97       43.14      1.39 o
   4   6   6        9.64       10.32      0.93 o
   5   6   6        0.14        1.19      0.52 o
   0   7   6       33.07       32.72      1.25 o
   1   7   6       79.26       75.12      1.24 o
   2   7   6       80.28       74.86      1.46 o
   3   7   6       46.39       45.39      1.54 o
   4   7   6        0.54       -0.23      0.45 o
   0   8   6        7.27        8.56      1.08 o
   1   8   6      113.90      105.75      1.73 o
   2   8   6       54.68       49.64      1.26 o
   3   8   6        2.17        2.16      0.60 o
   4   8   6       24.98       20.09      1.29 o
   0   9   6       22.07       22.77      2.04 o
   1   9   6       74.11       75.88      2.01 o
   2   9   6       29.31       28.89      1.09 o
   3   9   6       10.55       10.50      0.92 o
   0  10   6        3.87        7.41      1.78 o
   1  10   6       27.54       23.71      1.42 o
   2  10   6        0.81        1.19      0.58 o
   3  10   6        0.95        1.24      0.49 o
   0  11   6        0.00        1.00      1.60 o
   1  11   6        1.23        1.52      0.74 o
   2  11   6        0.76        0.89      0.85 o
   0  12   6        3.79        6.10      1.49 o
   1   0   7      144.40      153.20      2.32 o
   2   0   7      165.29      173.80      2.18 o
   3   0   7        3.36        5.06      0.58 o
   4   0   7        5.32        7.42      0.99 o
   5   0   7        0.32        1.19      0.79 o
   0   1   7      447.74      417.40      2.71 o
   1   1   7      584.34      610.08      3.24 o
   2   1   7       97.11      112.62      1.39 o
   3   1   7       35.77       37.83      0.88 o
   4   1   7       66.25       60.46      1.61 o
   5   1   7       21.90       25.22      1.44 o
   0   2   7        1.03        0.83      0.26 o
   1   2   7      598.48      615.30      2.78 o
   2   2   7      206.67      197.89      1.72 o
   3   2   7       50.72       49.62      1.01 o
   4   2   7      211.00      205.21      2.79 o
   5   2   7        5.69        5.95      0.93 o
   0   3   7      714.80      777.10      4.92 o
   1   3   7      341.56      339.91      1.94 o
   2   3   7      118.12      114.57      1.16 o
   3   3   7      102.29      105.35      1.54 o
   4   3   7       37.91       34.08      1.42 o
   5   3   7        4.87        4.60      0.71 o
   0   4   7       81.28       86.68      1.39 o
   1   4   7      210.30      205.65      1.50 o
   2   4   7      112.65      108.57      1.27 o
   3   4   7       94.01       89.94      1.54 o
   4   4   7       30.96       32.47      2.26 o
   5   4   7        3.77        6.04      0.78 o
   0   5   7       30.26       33.28      1.35 o
   1   5   7        4.50        5.85      0.38 o
   2   5   7      152.24      142.30      1.67 o
   3   5   7       44.73       47.24      1.50 o
   4   5   7        7.27        7.43      0.83 o
   5   5   7        2.37        2.30      1.31 o
   0   6   7       51.46       45.78      1.17 o
   1   6   7      154.43      154.65      1.69 o
   2   6   7       43.80       40.12      1.06 o
   3   6   7       11.55       10.97      0.81 o
   4   6   7       42.93       29.83      1.35 o
   5   6   7        3.46        6.16      1.64 o
   0   7   7      261.80      242.90      3.34 o
   1   7   7        8.44        8.27      0.56 o
   2   7   7        0.12        0.34      0.35 o
   3   7   7       12.89       13.33      0.94 o
   4   7   7       12.77       12.17      0.95 o
   0   8   7      110.76      111.04      2.86 o
   1   8   7      125.48      117.91      1.77 o
   2   8   7        3.68        3.04      0.73 o
   3   8   7        4.74        5.32      0.70 o
   4   8   7        2.70        2.67      0.54 o
   0   9   7        4.06        5.11      1.34 o
   1   9   7        8.15        9.95      1.40 o
   2   9   7       12.99       12.85      0.91 o
   3   9   7        5.68        8.39      0.88 o
   0  10   7       17.11       17.23      1.92 o
   1  10   7        0.60        0.86      0.60 o
   2  10   7       11.94       11.27      1.28 o
   3  10   7        1.93        3.33      0.60 o
   0  11   7        3.41        2.97      1.17 o
   1  11   7        3.14        5.94      1.30 o
   2  11   7        6.14        7.39      1.03 o
   0   0   8       17.67       19.09      1.40 o
   1   0   8      108.07      111.60      2.07 o
   2   0   8        8.17        7.31      0.51 o
   3   0   8        6.18        8.00      0.91 o
   4   0   8        3.13        4.07      0.84 o
   5   0   8        0.46       -0.64      0.64 o
   1   1   8      419.20      441.57      2.82 o
   2   1   8      275.97      257.21      1.95 o
   3   1   8       34.55       29.93      0.97 o
   4   1   8        9.88       11.24      0.93 o
   5   1   8        1.07        1.33      0.67 o
   0   2   8       16.20       16.24      0.61 o
   1   2   8      166.02      176.89      1.27 o
   2   2   8       92.04       83.59      1.25 o
   3   2   8       63.27       61.21      1.24 o
   4   2   8       66.27       61.05      1.55 o
   5   2   8        9.57        9.64      0.99 o
   0   3   8       20.26       21.04      0.71 o
   1   3   8      215.44      220.34      1.53 o
   2   3   8       79.47       67.50      0.99 o
   3   3   8       36.83       36.06      0.94 o
   4   3   8       21.65       22.08      1.16 o
   5   3   8        5.67        6.50      0.82 o
   0   4   8      189.99      152.27      1.92 o
   1   4   8       20.70       23.48      0.65 o
   2   4   8       21.99       21.07      0.87 o
   3   4   8        7.01        5.75      0.55 o
   4   4   8       65.77       66.08      1.94 o
   5   4   8        5.94        7.11      1.03 o
   0   5   8        2.03        2.91      0.45 o
   1   5   8       89.35       81.75      1.21 o
   2   5   8        2.89        5.60      0.52 o
   3   5   8        8.61        7.77      0.72 o
   4   5   8       15.18       11.48      1.07 o
   5   5   8        6.61        8.87      0.87 o
   0   6   8        1.44        0.56      0.36 o
   1   6   8       62.98       68.41      1.14 o
   2   6   8       10.87       11.83      0.71 o
   3   6   8       27.70       27.63      1.19 o
   4   6   8       17.80       16.33      1.20 o
   0   7   8      223.53      201.95      3.09 o
   1   7   8       44.88       43.37      0.99 o
   2   7   8        2.47        2.50      0.60 o
   3   7   8       58.98       57.06      1.86 o
   4   7   8       16.37       17.82      1.25 o
   0   8   8       22.60       22.70      1.58 o
   1   8   8        3.98        5.77      0.68 o
   2   8   8       21.29       24.40      1.12 o
   3   8   8        5.97        5.09      0.69 o
   4   8   8       28.01       28.96      1.52 o
   0   9   8        0.97        0.19      0.72 o
   1   9   8       24.19       25.78      1.38 o
   2   9   8       13.55       12.93      0.94 o
   3   9   8       14.63       12.58      0.97 o
   0  10   8       11.16       11.15      1.70 o
   1  10   8        2.75        2.82      1.02 o
   2  10   8        4.15        5.46      0.92 o
   0  11   8       19.44       21.83      2.55 o
   1  11   8        2.05        3.96      1.17 o
   1   0   9      156.21      172.58      2.74 o
   2   0   9        6.26        5.31      0.80 o
   3   0   9        2.18        0.78      0.52 o
   4   0   9        2.87        3.05      0.76 o
   5   0   9       38.45       42.73      2.50 o
   0   1   9      159.79      181.96      1.75 o
   1   1   9       26.96       31.14      0.69 o
   2   1   9      225.09      231.28      2.49 o
   3   1   9        2.87        2.28      0.44 o
   4   1   9       38.38       39.90      1.42 o
   5   1   9       17.26       17.97      1.63 o
   0   2   9      590.61      646.13      4.37 o
   1   2   9      767.33      802.88      3.80 o
   2   2   9       15.93       15.23      0.64 o
   3   2   9       82.80       73.68      1.71 o
   4   2   9       15.95       15.19      1.08 o
   5   2   9        4.02        4.86      0.94 o
   0   3   9       10.23        8.38      0.54 o
   1   3   9      365.34      355.80      2.10 o
   2   3   9       12.36       12.93      0.57 o
   3   3   9       86.89       81.35      2.01 o
   4   3   9       30.31       30.86      1.26 o
   5   3   9        2.04        1.99      0.58 o
   0   4   9      134.84      139.97      3.05 o
   1   4   9      244.01      244.94      1.84 o
   2   4   9      143.09      135.95      1.63 o
   3   4   9       44.28       42.66      1.22 o
   4   4   9       10.27       11.71      1.09 o
   5   4   9        2.31        3.25      0.63 o
   0   5   9        4.85        4.28      0.52 o
   1   5   9       45.31       42.98      0.88 o
   2   5   9      130.53      120.35      1.72 o
   3   5   9      134.73      119.07      2.29 o
   4   5   9        2.48        3.11      0.71 o
   5   5   9        0.02        0.50      0.78 o
   0   6   9       44.46       44.19      1.22 o
   1   6   9       21.16       20.44      0.79 o
   2   6   9      122.44      116.15      1.78 o
   3   6   9       16.64       16.04      0.99 o
   4   6   9        4.81        5.46      0.83 o
   0   7   9        4.45        3.99      0.73 o
   1   7   9      121.86      115.98      1.87 o
   2   7   9       14.07       11.82      0.83 o
   3   7   9        6.84        8.01      0.77 o
   4   7   9        5.95        5.16      0.83 o
   0   8   9       34.19       39.04      2.69 o
   1   8   9       29.80       28.81      1.36 o
   2   8   9        9.37        9.55      0.78 o
   3   8   9        4.16        5.04      0.66 o
   4   8   9       24.58       27.68      1.62 o
   0   9   9        8.11        7.96      1.11 o
   1   9   9       24.11       21.26      1.49 o
   2   9   9        0.91        1.26      0.52 o
   3   9   9        0.36        1.04      0.47 o
   0  10   9        2.52        4.15      1.53 o
   1  10   9        4.52        5.21      0.88 o
   2  10   9        2.33        3.70      0.81 o
   0  11   9       20.06       30.30      3.70 o
   1  11   9        4.91        9.16      1.27 o
   0   0  10      221.18      238.62      4.08 o
   1   0  10       85.44       96.66      2.13 o
   2   0  10       27.85       29.39      1.31 o
   3   0  10       16.23       17.75      1.27 o
   4   0  10        8.54       10.29      1.19 o
   5   0  10        3.84        6.67      1.42 o
   0   1  10      179.95      164.18      1.73 o
   1   1  10      168.70      178.95      1.76 o
   2   1  10      113.46      110.85      1.74 o
   3   1  10       16.65       19.72      0.94 o
   4   1  10        1.40        1.46      0.52 o
   5   1  10        2.24        2.29      0.88 o
   0   2  10      116.12      106.24      1.54 o
   1   2  10      163.99      150.35      1.65 o
   2   2  10       42.76       45.73      1.14 o
   3   2  10       34.26       31.03      1.19 o
   4   2  10        9.14        9.07      1.13 o
   5   2  10        5.96        4.87      1.02 o
   0   3  10        6.39        8.75      0.73 o
   1   3  10       45.41       41.67      0.78 o
   2   3  10       47.12       40.98      0.96 o
   3   3  10       38.47       33.67      1.15 o
   4   3  10       46.41       48.39      1.67 o
   5   3  10        1.53        0.76      0.63 o
   0   4  10        5.75        5.72      0.72 o
   1   4  10       87.66       86.75      1.19 o
   2   4  10        8.31       11.61      0.66 o
   3   4  10       44.41       37.11      1.41 o
   4   4  10        6.45        4.87      0.76 o
   5   4  10        3.05        2.19      1.24 o
   0   5  10       82.57       73.07      1.48 o
   1   5  10       80.93       85.31      1.36 o
   2   5  10        9.94        9.20      0.70 o
   3   5  10       13.97       11.48      0.96 o
   4   5  10        4.15        4.54      0.78 o
   0   6  10       95.36       93.33      1.78 o
   1   6  10       34.79       34.89      1.28 o
   2   6  10       86.61       88.76      1.71 o
   3   6  10       37.76       36.97      1.40 o
   4   6  10        0.50        1.32      0.76 o
   0   7  10      100.83      104.70      2.45 o
   1   7  10       54.40       47.92      1.27 o
   2   7  10        4.93        4.53      0.63 o
   3   7  10       11.36       11.74      1.03 o
   4   7  10        0.66        1.51      0.54 o
   0   8  10       10.66       10.12      1.33 o
   1   8  10        4.39        5.47      0.78 o
   2   8  10        6.06        5.73      0.65 o
   3   8  10        1.26        1.79      0.59 o
   0   9  10        2.05        2.68      0.96 o
   1   9  10        5.91        7.26      0.99 o
   2   9  10       26.11       24.23      1.19 o
   3   9  10        0.66        0.73      0.64 o
   0  10  10       22.18       23.17      3.32 o
   1  10  10        4.51        5.56      0.96 o
   2  10  10        9.49       11.39      1.26 o
   0  11  10       10.87       15.47      2.89 o
   1  11  10        5.50        5.53      1.03 o
   1   0  11       22.62       22.40      1.19 o
   2   0  11        0.07        1.27      0.52 o
   3   0  11       37.52       36.42      2.02 o
   4   0  11        0.15        0.23      0.71 o
   5   0  11        0.86       -0.13      1.44 o
   0   1  11       23.49       25.63      0.82 o
   1   1  11       36.39       37.17      1.20 o
   2   1  11       10.29        8.32      0.65 o
   3   1  11       35.70       33.40      1.12 o
   4   1  11       34.69       38.49      2.09 o
   5   1  11        1.90        3.21      0.83 o
   0   2  11      206.02      207.32      2.26 o
   1   2  11      103.30       97.94      1.29 o
   2   2  11       16.54       18.15      0.79 o
   3   2  11       38.79       35.29      1.30 o
   4   2  11       34.43       34.51      1.51 o
   5   2  11       12.50       13.00      1.32 o
   1   3  11      105.58      107.03      1.48 o
   2   3  11        0.90        1.65      0.37 o
   3   3  11       27.73       27.20      1.14 o
   4   3  11       17.04       15.05      1.17 o
   5   3  11        7.22        9.19      2.11 o
   0   4  11        0.00        0.05      0.35 o
   1   4  11       55.40       53.35      0.98 o
   2   4  11      165.25      158.60      2.15 o
   3   4  11       13.15       12.62      1.04 o
   4   4  11       10.99       11.28      1.22 o
   5   4  11        1.10        1.39      0.83 o
   0   5  11        0.00       -0.31      0.33 o
   1   5  11       17.64       16.85      0.74 o
   2   5  11       80.57       72.47      1.67 o
   3   5  11       12.12       10.25      0.86 o
   4   5  11        0.16        1.10      0.58 o
   0   6  11       17.22       14.31      1.00 o
   1   6  11       14.02       12.32      0.77 o
   2   6  11       35.23       36.54      1.86 o
   3   6  11       58.59       51.88      1.85 o
   4   6  11        6.42        6.52      0.87 o
   0   7  11      204.86      205.18      4.83 o
   1   7  11       19.15       18.96      0.95 o
   2   7  11        6.08        7.86      0.78 o
   3   7  11       27.32       23.81      1.34 o
   4   7  11        3.57        2.77      0.83 o
   0   8  11       63.89       69.41      3.50 o
   1   8  11        4.02        4.78      0.67 o
   2   8  11        7.54       10.13      0.95 o
   3   8  11        2.40        2.01      0.54 o
   0   9  11       17.83       19.50      2.11 o
   1   9  11        9.90       11.09      1.21 o
   2   9  11        1.43        2.99      0.74 o
   3   9  11        0.64        1.09      0.49 o
   0  10  11        9.12       11.23      2.40 o
   1  10  11        8.89       10.75      1.63 o
   2  10  11        6.15        6.19      1.01 o
   0   0  12        1.29        2.77      0.82 o
   1   0  12      136.49      124.00      2.64 o
   2   0  12        0.66        0.30      0.46 o
   3   0  12       36.02       39.81      1.74 o
   4   0  12        5.40        7.20      1.30 o
   5   0  12       19.62       19.52      2.15 o
   0   1  12        4.23        5.50      0.80 o
   1   1  12       31.87       28.29      0.93 o
   2   1  12       47.63       46.15      1.22 o
   3   1  12       26.31       22.88      1.07 o
   4   1  12        3.34        3.81      0.67 o
   5   1  12        0.99        1.68      0.75 o
   0   2  12       22.25       15.94      0.88 o
   1   2  12       21.80       22.04      0.71 o
   2   2  12        7.20        8.19      0.62 o
   3   2  12       19.85       20.45      1.15 o
   4   2  12       14.25       16.62      1.23 o
   5   2  12        0.31        0.92      0.99 o
   0   3  12      294.45      293.64      3.51 o
   1   3  12       13.71       14.83      0.64 o
   2   3  12       63.20       57.87      1.96 o
   3   3  12        0.59        0.14      0.39 o
   4   3  12       13.67       14.91      1.19 o
   5   3  12        3.04        4.94      1.71 o
   0   4  12       86.01       87.23      1.90 o
   1   4  12        1.08        1.15      0.35 o
   2   4  12       67.17       59.44      1.37 o
   3   4  12       24.13       21.03      1.25 o
   4   4  12        1.21        1.26      0.80 o
   0   5  12        7.90        7.46      0.78 o
   1   5  12        4.42        4.73      0.51 o
   2   5  12       13.41       14.87      0.96 o
   3   5  12        2.47        2.22      0.57 o
   4   5  12        3.53        3.60      0.77 o
   0   6  12      125.25      117.33      4.04 o
   1   6  12       55.89       60.01      1.46 o
   2   6  12        8.63       10.39      0.85 o
   3   6  12        0.60        1.18      0.58 o
   4   6  12        0.78        1.79      0.66 o
   0   7  12        8.43        7.33      1.05 o
   1   7  12       97.96      102.31      1.87 o
   2   7  12       20.15       18.66      1.35 o
   3   7  12        2.68        0.91      0.57 o
   0   8  12       15.99       20.63      2.16 o
   1   8  12       12.60       12.66      1.06 o
   2   8  12        3.19        3.93      0.92 o
   3   8  12        7.64        9.18      1.52 o
   0   9  12        4.47        5.32      2.10 o
   1   9  12        1.67        1.13      1.39 o
   2   9  12        0.92        1.21      0.73 o
   0  10  12        0.74        1.90      1.33 o
   1  10  12        8.58       14.03      1.52 o
   1   0  13        4.78        5.55      0.84 o
   2   0  13        0.95        2.28      0.70 o
   3   0  13       99.18       92.13      2.88 o
   4   0  13        0.90        1.25      1.25 o
   5   0  13       23.56       28.47      2.44 o
   0   1  13       14.88       16.81      1.04 o
   1   1  13       16.46       15.53      0.83 o
   2   1  13       47.45       46.04      1.27 o
   3   1  13        4.82        5.62      0.66 o
   4   1  13        4.30        6.44      0.82 o
   5   1  13        0.66        0.65      0.76 o
   0   2  13        0.36        0.64      0.52 o
   1   2  13       20.75       20.31      0.78 o
   2   2  13        6.82        5.73      0.57 o
   3   2  13       24.45       24.13      1.17 o
   4   2  13        1.77        2.44      0.64 o
   0   3  13       10.33        9.82      0.84 o
   1   3  13      151.71      149.03      1.74 o
   2   3  13       38.06       32.68      1.15 o
   3   3  13        4.74        3.95      0.71 o
   4   3  13       31.19       35.69      2.04 o
   0   4  13        0.13       -0.17      0.43 o
   1   4  13       74.11       67.66      1.27 o
   2   4  13       39.33       35.60      1.13 o
   3   4  13        7.01        8.52      0.87 o
   4   4  13        0.77        1.32      0.64 o
   0   5  13        6.99        7.93      0.89 o
   1   5  13       13.80       15.66      0.93 o
   2   5  13       10.48       10.77      0.87 o
   3   5  13       14.06       11.04      1.01 o
   4   5  13        3.31        2.73      0.88 o
   0   6  13        7.93       11.10      1.19 o
   1   6  13       30.66       32.46      1.29 o
   2   6  13       66.98       62.26      1.88 o
   3   6  13        9.22        8.83      1.01 o
   4   6  13        0.24        0.54      0.61 o
   0   7  13       74.38       68.62      2.36 o
   1   7  13       44.62       47.15      1.76 o
   2   7  13       20.74       20.64      1.82 o
   3   7  13        0.73        0.34      0.55 o
   0   8  13       32.03       29.62      2.34 o
   1   8  13        1.10        2.00      0.71 o
   2   8  13        0.92        0.68      0.62 o
   3   8  13        1.39        1.86      0.56 o
   0   9  13        0.45        1.07      0.88 o
   1   9  13       10.78       14.53      1.59 o
   2   9  13        0.08        0.36      1.72 o
   0  10  13       40.81       48.93      4.04 o
   1  10  13       39.95       48.02      2.92 o
   0   0  14        3.47        2.71      0.92 o
   1   0  14        0.07       -0.52      0.52 o
   2   0  14        0.00       -0.01      0.49 o
   3   0  14       35.76       38.40      1.85 o
   4   0  14       17.74       16.26      1.89 o
   0   1  14      101.67      109.35      3.61 o
   1   1  14        6.53        6.87      0.66 o
   2   1  14       12.98        9.79      0.79 o
   3   1  14        4.54        5.64      0.67 o
   4   1  14        0.06        0.42      0.53 o
   0   2  14        3.17        4.41      1.30 o
   1   2  14       41.53       43.08      1.16 o
   2   2  14        6.04        5.57      0.58 o
   3   2  14        1.36        1.53      0.53 o
   4   2  14        2.13        1.04      0.53 o
   0   3  14       32.90       32.85      1.55 o
   1   3  14       79.08       74.84      1.39 o
   2   3  14       10.07       10.08      0.82 o
   3   3  14        5.59        6.14      0.71 o
   4   3  14        8.32        9.09      0.99 o
   0   4  14        3.42        3.14      0.74 o
   1   4  14       12.17       12.23      0.76 o
   2   4  14       15.01       14.39      0.88 o
   3   4  14       13.45       12.99      1.14 o
   4   4  14        3.67        4.02      0.78 o
   0   5  14        1.44        1.06      0.89 o
   1   5  14       14.56       14.37      0.96 o
   2   5  14        3.75        3.65      0.58 o
   3   5  14        7.79        7.64      0.92 o
   4   5  14        0.56        1.57      0.71 o
   0   6  14        0.59        1.99      0.78 o
   1   6  14       24.60       26.54      1.55 o
   2   6  14        8.85        8.37      0.95 o
   3   6  14        0.94        0.65      0.83 o
   0   7  14       35.17       37.15      2.30 o
   1   7  14       17.32       17.12      1.22 o
   2   7  14        7.13        7.78      1.02 o
   3   7  14        1.02        1.01      1.26 o
   0   8  14       27.59       29.76      2.27 o
   1   8  14        6.77        5.69      1.04 o
   2   8  14        0.28        1.82      0.90 o
   0   9  14        4.45        6.30      1.51 o
   1   9  14        7.16        7.57      1.55 o
   2   9  14        0.92        1.70      1.12 o
   1   0  15       45.07       40.17      1.78 o
   2   0  15       33.05       34.75      1.71 o
   3   0  15        0.88        0.71      0.97 o
   4   0  15        0.02        0.15      0.71 o
   0   1  15      149.31      148.10      2.82 o
   1   1  15        3.73        4.24      0.59 o
   2   1  15       29.50       34.56      1.20 o
   3   1  15        0.63        1.80      0.56 o
   4   1  15        9.62        9.60      0.97 o
   0   2  15       67.79       60.46      2.10 o
   1   2  15        0.33        0.34      0.46 o
   2   2  15       16.64       16.49      0.89 o
   3   2  15        3.06        2.94      0.56 o
   4   2  15        0.02        0.96      0.67 o
   0   3  15       17.27       18.42      2.33 o
   1   3  15       32.22       29.55      0.97 o
   2   3  15        8.88        9.54      0.82 o
   3   3  15       27.88       29.36      1.32 o
   4   3  15        0.68        0.76      0.47 o
   0   4  15        0.15        0.35      0.61 o
   1   4  15       13.11       13.21      0.89 o
   2   4  15        6.24        4.75      0.71 o
   3   4  15        2.63        1.99      0.61 o
   4   4  15        1.82        1.87      0.68 o
   0   5  15        0.55        1.24      0.67 o
   1   5  15        6.90        7.42      0.75 o
   2   5  15       17.79       14.87      1.14 o
   3   5  15        1.49        1.77      0.61 o
   0   6  15       31.47       33.38      2.13 o
   1   6  15        6.56        6.49      0.81 o
   2   6  15        1.75        1.96      0.79 o
   3   6  15        1.76        1.87      0.62 o
   0   7  15       28.78       25.60      2.22 o
   1   7  15        1.10        1.17      0.65 o
   2   7  15        1.50        2.77      0.66 o
   3   7  15        9.08        8.72      0.94 o
   0   8  15        0.04        1.53      1.45 o
   1   8  15        7.93        7.19      1.12 o
   2   8  15        0.37        1.07      0.68 o
   0   9  15       17.53       21.98      3.31 o
   1   9  15        0.72        6.05      1.26 o
   0   0  16       22.61       19.75      1.82 o
   1   0  16        2.23        3.73      0.86 o
   2   0  16       10.74       10.72      1.25 o
   3   0  16       15.51       17.35      1.85 o
   4   0  16        9.82       13.30      1.75 o
   0   1  16       47.05       46.71      1.69 o
   1   1  16       60.79       55.56      1.48 o
   2   1  16       12.97       12.78      0.93 o
   3   1  16        1.62        1.63      0.55 o
   4   1  16        1.06        1.07      0.56 o
   0   2  16       56.81       60.17      2.17 o
   1   2  16       26.15       24.68      1.20 o
   2   2  16        6.98        8.92      0.80 o
   3   2  16        6.75        6.45      0.78 o
   4   2  16        0.23        0.95      0.50 o
   0   3  16       17.75       21.07      1.52 o
   1   3  16       10.35        9.31      0.73 o
   2   3  16       17.83       18.20      1.17 o
   3   3  16        6.20        7.12      0.78 o
   4   3  16        5.08        4.97      0.74 o
   0   4  16        4.94        3.47      0.82 o
   1   4  16        0.62        1.38      0.55 o
   2   4  16       11.25       12.00      1.05 o
   3   4  16        0.51        1.22      0.55 o
   0   5  16        3.87        3.40      0.76 o
   1   5  16        7.77        8.18      0.87 o
   2   5  16        2.82        2.76      0.71 o
   3   5  16        7.66        8.59      1.10 o
   0   6  16       25.02       21.84      2.20 o
   1   6  16        0.23        0.72      0.61 o
   2   6  16        3.15        4.07      0.72 o
   3   6  16        4.30        2.40      1.35 o
   0   7  16        1.12        2.88      1.08 o
   1   7  16        2.08        4.94      1.39 o
   2   7  16        2.85        3.71      0.69 o
   0   8  16        9.04       11.18      2.32 o
   1   8  16        7.20        5.61      1.05 o
   1   0  17       52.13       55.03      2.17 o
   2   0  17        0.02        0.75      0.61 o
   3   0  17       18.61       16.83      1.57 o
   4   0  17        1.41        1.74      0.90 o
   0   1  17       33.78       31.75      1.77 o
   1   1  17        7.74        7.76      0.76 o
   2   1  17        3.81        4.90      0.67 o
   3   1  17        4.24        4.02      0.75 o
   4   1  17        0.89        0.97      0.76 o
   0   2  17        3.37        3.28      1.00 o
   1   2  17        0.44        0.93      0.51 o
   2   2  17        8.08        7.71      0.78 o
   3   2  17        5.09        5.31      0.77 o
   4   2  17        2.32        1.17      1.27 o
   0   3  17        4.62        4.98      0.94 o
   1   3  17        4.61        3.07      0.52 o
   2   3  17        5.15        4.60      0.79 o
   3   3  17        4.79        3.54      0.72 o
   0   4  17        0.20        0.95      0.65 o
   1   4  17       16.74       16.23      1.16 o
   2   4  17        8.74        7.54      1.02 o
   3   4  17        1.74        1.80      0.66 o
   0   5  17        9.78       11.20      2.51 o
   1   5  17        2.31        3.20      0.67 o
   2   5  17        5.28        6.05      0.83 o
   3   5  17        1.60        1.57      0.62 o
   0   6  17        0.67        1.04      0.89 o
   1   6  17        4.75        5.79      0.97 o
   2   6  17        3.30        4.04      0.74 o
   0   7  17        0.24        1.82      0.94 o
   1   7  17        1.04        2.14      0.87 o
   2   7  17        2.42        2.75      0.78 o
   0   8  17        2.88        4.69      1.60 o
   1   8  17        0.45        0.73      0.84 o
   0   0  18       71.88       74.02      3.19 o
   1   0  18        5.66        4.49      0.92 o
   2   0  18        0.16        1.15      0.62 o
   3   0  18        8.17        8.01      1.72 o
   0   1  18        1.93        2.14      0.76 o
   1   1  18       10.92       14.25      0.97 o
   2   1  18        5.53        5.29      0.72 o
   3   1  18        7.62        8.22      0.93 o
   0   2  18       13.23       12.37      1.29 o
   1   2  18       15.23       15.41      1.01 o
   2   2  18       29.60       29.88      1.53 o
   3   2  18        2.65        3.24      0.68 o
   0   3  18        0.20        0.89      0.67 o
   1   3  18       10.27       11.19      0.92 o
   2   3  18        4.88        5.50      0.85 o
   3   3  18        6.36        7.02      0.87 o
   0   4  18        2.46        2.40      1.02 o
   1   4  18        2.23        3.07      1.03 o
   2   4  18        0.11        0.83      0.56 o
   3   4  18        1.74        2.53      0.99 o
   0   5  18        0.41       -0.25      1.13 o
   1   5  18        5.43        4.29      0.75 o
   2   5  18        1.88        1.76      0.65 o
   0   6  18        0.03        1.20      1.14 o
   1   6  18        2.50        2.53      0.75 o
   2   6  18        2.02        2.21      0.94 o
   0   7  18        0.05        0.76      0.86 o
   1   7  18        1.66        2.94      0.80 o
   1   0  19        3.49        4.01      1.07 o
   2   0  19        0.26        1.58      0.79 o
   3   0  19        0.09        1.24      0.85 o
   0   1  19        8.15        5.53      1.02 o
   1   1  19        5.36        4.83      0.75 o
   2   1  19        4.05        3.73      0.66 o
   3   1  19        0.21        0.50      0.96 o
   0   2  19        0.53       -0.07      1.10 o
   1   2  19       13.00       12.48      0.97 o
   2   2  19       11.76       14.79      1.16 o
   3   2  19        1.27        0.76      0.75 o
   0   3  19        7.14        8.34      1.15 o
   1   3  19        1.47        1.04      0.85 o
   2   3  19        9.25       11.00      1.03 o
   3   3  19        1.04        1.75      0.55 o
   0   4  19        1.59        1.59      0.82 o
   1   4  19        4.72        5.19      0.77 o
   2   4  19        2.19        2.56      0.78 o
   0   5  19       26.22       27.23      2.43 o
   1   5  19        5.76        6.96      1.22 o
   2   5  19        2.81        2.48      0.70 o
   0   6  19        0.51        1.29      1.15 o
   1   6  19        0.41        2.86      1.05 o
   0   0  20        0.03        1.38      1.02 o
   1   0  20        5.77        5.79      1.05 o
   2   0  20        0.80        1.30      1.69 o
   3   0  20        0.20        2.03      1.22 o
   0   1  20        1.99        1.91      0.84 o
   1   1  20        2.57        2.21      0.82 o
   2   1  20        3.99        4.65      0.67 o
   0   2  20        0.01       -0.64      0.71 o
   1   2  20        5.36        4.50      0.66 o
   2   2  20        3.74        3.10      0.73 o
   0   3  20        0.00       -0.13      0.65 o
   1   3  20        0.39        0.58      0.56 o
   2   3  20        8.17        8.64      0.91 o
   0   4  20        0.36        1.39      0.98 o
   1   4  20        0.53        1.92      0.65 o
   2   4  20        1.49        1.55      0.71 o
   0   5  20        7.09        6.68      1.32 o
   1   5  20        0.70        2.21      0.64 o
   0   6  20        0.20        1.75      0.86 o
   1   0  21        0.01       -0.27      0.59 o
   2   0  21        1.61        1.91      0.92 o
   0   1  21        2.34        2.35      0.81 o
   1   1  21        3.90        5.91      0.72 o
   2   1  21        0.30        1.20      0.45 o
   0   2  21        0.86        0.67      0.65 o
   1   2  21        2.49        3.51      0.74 o
   2   2  21        2.19        2.27      0.54 o
   0   3  21        0.04        2.07      0.78 o
   1   3  21        0.40        0.67      0.59 o
   2   3  21        0.80        0.19      0.87 o
   0   4  21        5.08        6.21      1.05 o
   1   4  21        7.68        6.41      1.25 o
   0   5  21        0.88       -0.11      1.18 o
   0   0  22        0.10        3.00      1.29 o
   1   0  22        0.45        0.37      0.85 o
   0   1  22        1.09        1.48      0.82 o
   1   1  22        0.14        1.34      0.50 o
   0   2  22        0.29        2.14      0.70 o
   1   2  22        0.74        1.34      0.83 o
   0   3  22        0.20        1.73      0.70 o
 
